# Supplementary material for: A Predicted Helix-Turn-Helix Core Is Critical for Bacteriophage Kil Peptide to Disrupt Escherichia coli Cell Division
Source: Antibiotics (Basel). 2025 Jan 8;14(1):52. doi: 10.3390/antibiotics14010052 (PMC11762379; doi:10.3390/antibiotics14010052)
Supplement: Supplementary file 1 [file antibiotics-14-00052-s001.zip]

Archive with 1 entries (1 files):
- antibiotics-3395094-supplementary.pdf
